# Supplementary material for: Outcomes and Laboratory Predictors of Complications Following Diabetic Foot Amputations: A Ten-Year Tertiary Care-Center Experience
Source: Medicina (Kaunas). 2026 Mar 12;62(3):525. doi: 10.3390/medicina62030525 (PMC13027830; doi:10.3390/medicina62030525)
Supplement: Supplementary file 1 [file medicina-62-00525-s001.zip]

Archive with 1 entries (1 files):
- medicina-4104015-supplementary.pdf
